# Supplementary material for: Differences in the knowledge, attitudes, and needs of caregivers and healthcare providers regarding palliative care: a cross-sectional investigation in pediatric settings in China
Source: BMC Nurs. 2024 Jun 6;23:386. doi: 10.1186/s12912-024-02052-2 (PMC11155171; doi:10.1186/s12912-024-02052-2)
Supplement: Supplementary file 1 — Supplementary Material 1 [file 12912_2024_2052_MOESM1_ESM.xlsx]

## Sheet: Sheet1
Discrepancies of caregivers and medical staffs toward knowledge, attitudes and needs in palliative care：A cross-sectional investigation in pediatric settings：S1 Dataset. The dataset from which the results of the study were produced.
General characteristics of the study population(Caregiver)										Parental PELICAN Questionnaire（Caregiver）																														Palliative care knowledge scale(Caregiver)
1、Your age	2、Sex	3、Your relationship with the child	4、Ward	5、Marital status	6、Religious Belief	7、Educational background	8、Household income (monthly)	9、Do you know about palliative care?	10.If you fill in the is your source of information	1 .I have a place to sleep in the hospital near my baby	2. To participate in my child's care	3. I have a private room where my family and I can stay while I'm in the hospital	4. I need respite (rest) time while caring for my child	5. Someone on the medical team shares my concerns and fears	6. Opportunity to ask questions anytime	7. Keep me informed about my child's condition	8. Let me know sooner the baby is dying	9. Find out how my child died (cause of death)	10. Receive hopeful support in a hopeless situation	11. Participate in decision making	12. Taking into account my personal beliefs when making decisions	13. Don't make me feel like I make my own decisions	14. The medical team will discuss the termination of life support with me	15. The medical team will discuss with me first aid for my child	16. My child is receiving adequate medication to relieve his/her pain	17. My child is awake and can play/talk/or do things with others around	18.My child is receiving sedatives	19. My child receives complementary or alternative therapy	20. Ability to use non-drug modalities to relieve child suffering, such as massage	21. My child is on drip until the end	22. Having a professional on the medical team coordinate my child's care	23.Have the same doctor provide care	24. Most of my child's care comes from a regular nurse	25. Can choose where the child dies	26. Saying goodbye to family, friends and my children	27. When my child died, the medical team could provide me with the care I needed	28. After the child dies, you can take her/him home and have family members and friends say goodbye to him/her	29. Someone from the medical team attended my child's farewell or memorial service	30. Staying in touch with the healthcare team after my child dies	1.The main goal of palliative care is to actively improve the quality of life of patients at the end of their life and achieve a hospice	2.Palliative care will respect the patient's free will before performing any examination and treatment on the patient, and communicate with the patient and their family members.	3.Most of the pain or discomfort in terminally ill patients can be relieved by appropriate palliative care	4.Palliative care actively gives patients the most appropriate treatment	5.Hospice equals euthanasia	6.Hospice wards are more expensive than regular wards	7.The hospice ward is a place to wait for death, and the patient has given up treatment	8.Hospice care includes family members in addition to the patient	9.Palliative care focuses on holistic care of terminally ill patients on the physical, psychological and spiritual levels	10.According to the needs of family members, palliative care will supplement the patient with sufficient nutrition and water, which can effectively increase the patient's physical strength and reduce hunger.
29	Women	Mother	PICU	Married	none	Undergraduate	more than 50,000 yuan	No		Very important	Very important	Very important	Important	Important	Important	Very important	Important	Very important	Very important	Very important	Very important	Important	Very important	Very important	Very important	Very important	Uncertain	Uncertain	Important	Unimportant	Very important	Very important	Very important	Very important	Important	Very important	Very important	Uncertain	Uncertain	Right	Right	Right	Wrong/Unclear	Right	Wrong/Unclear	Wrong/Unclear	Right	Right	Wrong/Unclear
34	Men	Father	PICU	Married	Buddhism	Specialist and below	Below 10,000 yuan	No		Very important	Very important	Unimportant	Important	Very important	Very important	Very important	Very important	Very important	Important	Important	Important	Important	Important	Important	Very important	Very important	Important	Important	Very important	Uncertain	Important	Important	Very important	Important	Important	Uncertain	Uncertain	Uncertain	Important	Right	Right	Right	Wrong/Unclear	Right	Wrong/Unclear	Wrong/Unclear	Wrong/Unclear	Wrong/Unclear	Wrong/Unclear
24	Men	Father	PICU	Married	none	Undergraduate	Below 10,000 yuan	No		Very important	Important	Important	Uncertain	Important	Important	Very important	Very important	Very important	Very important	Important	Important	Important	Very important	Very important	Very important	Important	Important	Important	Important	Unimportant	Important	Important	Important	Important	Important	Important	Important	Unimportant	Important	Right	Right	Right	Right	Right	Wrong/Unclear	Right	Wrong/Unclear	Right	Wrong/Unclear
31	Men	Father	PICU	Married	none	Undergraduate	Below 10,000 yuan	No		Very important	Very important	Important	Uncertain	Very important	Very important	Very important	Very important	Very important	Unimportant	Very important	Important	Important	Very important	Very important	Important	Important	Important	Important	Very important	Uncertain	Uncertain	Important	Important	Unimportant	Very important	Important	Very important	Unimportant	Uncertain	Right	Right	Right	Right	Right	Wrong/Unclear	Wrong/Unclear	Right	Right	Wrong/Unclear
37	Women	Mother	PICU	Married	none	Specialist and below	Below 10,000 yuan	No		Very important	Very important	Very important	Uncertain	Very important	Very important	Very important	Very important	Very important	Very important	Uncertain	Uncertain	Very important	Very important	Very important	Very important	Very important	Uncertain	Very important	Very important	Very important	Very important	Very important	Very important	Very important	Very important	Very important	Very important	Unimportant	Uncertain	Right	Right	Right	Right	Wrong/Unclear	Wrong/Unclear	Wrong/Unclear	Right	Wrong/Unclear	Wrong/Unclear
32	Women	Mother	PICU	Married	other	Undergraduate	Below 10,000 yuan	No		Very important	Very important	Important	Very important	Very important	Very important	Important	Uncertain	Important	Important	Important	Important	Important	Very important	Important	Important	Very important	Important	Important	Important	Unimportant	Important	Important	Important	Important	Important	Important	Important	Uncertain	Uncertain	Right	Right	Right	Right	Wrong/Unclear	Wrong/Unclear	Wrong/Unclear	Wrong/Unclear	Right	Wrong/Unclear
28	Women	Mother	PICU	Married	none	Specialist and below	Below 10,000 yuan	No		Very important	Important	Important	Important	Important	Important	Very important	Important	Very important	Very important	Very important	Important	Important	Very important	Very important	Very important	Very important	Uncertain	Very important	Important	Important	Very important	Very important	Important	Important	Important	Important	Important	Uncertain	Uncertain	Right	Right	Right	Right	Wrong/Unclear	Wrong/Unclear	Right	Right	Right	Wrong/Unclear
33	Women	Mother	PICU	Married	none	Specialist and below	Below 10,000 yuan	No		Very important	Important	Important	Very important	Important	Very important	Very important	Very important	Very important	Important	Very important	Very important	Very important	Very important	Very important	Very important	Very important	Important	Very important	Very important	Important	Very important	Very important	Uncertain	Important	Uncertain	Important	Important	Uncertain	Uncertain	Right	Right	Right	Right	Wrong/Unclear	Wrong/Unclear	Right	Right	Right	Wrong/Unclear
30	Men	Father	PICU	separated	none	Specialist and below	Below 10,000 yuan	No		Very important	Very important	Very important	Uncertain	Very important	Very important	Very important	Very important	Very important	Very important	Very important	Uncertain	Very important	Very important	Very important	Very important	Very important	Important	Very important	Very important	Important	Very important	Very important	Very important	Very important	Very important	Very important	Very important	Uncertain	Uncertain	Wrong/Unclear	Right	Right	Right	Wrong/Unclear	Wrong/Unclear	Right	Right	Right	Wrong/Unclear
36	Women	Mother	PICU	Married	none	Master degree and above	more than 50,000 yuan	No		Very important	Very important	Unimportant	Important	Important	Very important	Very important	Very important	Very important	Very important	Very important	Very important	Very important	Very important	Very important	Very important	Very important	Important	Very important	Important	Uncertain	Very important	Important	Important	Very important	Very important	Important	Very important	Unimportant	Important	Right	Right	Right	Wrong/Unclear	Wrong/Unclear	Wrong/Unclear	Right	Wrong/Unclear	Wrong/Unclear	Wrong/Unclear
23	Men	Father	PICU	Married	none	Specialist and below	Below 10,000 yuan	No		Very important	Very important	Very important	Uncertain	Important	Very important	Very important	Important	Important	Important	Important	Important	Important	Important	Important	Important	Very important	Important	Important	Important	Important	Important	Important	Important	Important	Important	Important	Important	Unimportant	Uncertain	Right	Right	Wrong/Unclear	Right	Wrong/Unclear	Wrong/Unclear	Wrong/Unclear	Right	Right	Wrong/Unclear
28	Women	Mother	PICU	Married	none	Specialist and below	Below 10,000 yuan	No		Very important	Very important	Uncertain	Very important	Uncertain	Very important	Very important	Very important	Very important	Very important	Very important	Very important	Very important	Very important	Very important	Very important	Very important	Uncertain	Very important	Very important	Uncertain	Very important	Important	Uncertain	Very important	Very important	Very important	Very important	Uncertain	Unimportant	Right	Right	Wrong/Unclear	Right	Right	Wrong/Unclear	Right	Right	Right	Right
33	Women	other	PICU	Married	none	Specialist and below	more than 50,000 yuan	No		Very important	Very important	Important	Important	Important	Very important	Very important	Very important	Very important	Very important	Very important	Uncertain	Very important	Very important	Very important	Very important	Very important	Important	Very important	Very important	Very important	Very important	Very important	Important	Very important	Very important	Very important	Very important	Important	Uncertain	Right	Right	Wrong/Unclear	Right	Right	Wrong/Unclear	Right	Right	Wrong/Unclear	Wrong/Unclear
27	Men	Father	PICU	Married	none	Specialist and below	Below 10,000 yuan	No		Very important	Important	Unimportant	Unimportant	Very important	Very important	Very important	Very important	Very important	Very important	Very important	Important	Important	Very important	Very important	Very important	Very important	Important	Important	Important	Uncertain	Important	Important	Uncertain	Important	Uncertain	Uncertain	Important	Uncertain	Uncertain	Right	Right	Right	Wrong/Unclear	Right	Wrong/Unclear	Right	Wrong/Unclear	Right	Wrong/Unclear
28	Men	Father	PICU	Married	none	Undergraduate	Below 10,000 yuan	No		Very important	Very important	Very important	Very important	Very important	Very important	Very important	Very important	Very important	Very important	Uncertain	Very important	Very important	Very important	Very important	Very important	Very important	Very important	Very important	Very important	Very important	Very important	Very important	Very important	Very important	Very important	Very important	Very important	Unimportant	Uncertain	Right	Right	Right	Wrong/Unclear	Right	Wrong/Unclear	Wrong/Unclear	Right	Wrong/Unclear	Wrong/Unclear
31	Men	Father	PICU	Married	none	Undergraduate	Below 10,000 yuan	No		Very important	Important	Important	Important	Important	Very important	Very important	Very important	Very important	Very important	Very important	Very important	Important	Very important	Very important	Very important	Very important	Important	Important	Important	Important	Important	Important	Important	Very important	Very important	Very important	Very important	Uncertain	Uncertain	Right	Right	Right	Right	Right	Wrong/Unclear	Right	Right	Right	Wrong/Unclear
26	Women	Mother	PICU	Married	none	Specialist and below	Below 10,000 yuan	No		Very important	Very important	Very important	Important	Important	Important	Very important	Important	Very important	Very important	Very important	Important	Important	Important	Very important	Very important	Very important	Important	Very important	Very important	Uncertain	Very important	Very important	Important	Very important	Important	Very important	Very important	Unimportant	Unimportant	Right	Right	Wrong/Unclear	Right	Right	Wrong/Unclear	Right	Wrong/Unclear	Wrong/Unclear	Wrong/Unclear
35	Men	Father	PICU	Married	none	Undergraduate	10,000 to 50,000 yuan	No		Very important	Very important	Very important	Uncertain	Very important	Very important	Very important	Very important	Very important	Uncertain	Very important	Uncertain	Very important	Very important	Very important	Very important	Very important	Important	Uncertain	Important	Uncertain	Uncertain	Very important	Uncertain	Uncertain	Uncertain	Uncertain	Very important	Unimportant	Unimportant	Right	Right	Right	Right	Right	Wrong/Unclear	Wrong/Unclear	Right	Wrong/Unclear	Wrong/Unclear
25	Women	Mother	PICU	Married	none	Undergraduate	10,000 to 50,000 yuan	No		Very important	Very important	Very important	Unimportant	Very important	Very important	Very important	Very important	Very important	Very important	Very important	Very important	Very important	Very important	Very important	Very important	Very important	Uncertain	Very important	Very important	Uncertain	Very important	Very important	Very important	Very important	Very important	Very important	Very important	Unimportant	Unimportant	Right	Right	Wrong/Unclear	Right	Right	Wrong/Unclear	Right	Right	Right	Right
31	Women	Mother	PICU	Married	none	Specialist and below	10,000 to 50,000 yuan	No		Very important	Very important	Important	Important	Very important	Very important	Very important	Very important	Very important	Very important	Very important	Uncertain	Very important	Very important	Very important	Very important	Very important	Very important	Very important	Very important	Very unimportant	Very important	Very important	Very important	Very important	Very important	Very important	Very important	Uncertain	Unimportant	Right	Right	Right	Wrong/Unclear	Right	Wrong/Unclear	Right	Wrong/Unclear	Right	Wrong/Unclear
35	Men	Father	PICU	Married	none	Undergraduate	Below 10,000 yuan	No		Very important	Important	Important	Important	Important	Important	Very important	Uncertain	Very important	Important	Important	Important	Important	Very important	Important	Important	Very important	Important	Important	Important	Important	Important	Important	Important	Important	Important	Important	Important	Important	Uncertain	Right	Right	Right	Right	Right	Wrong/Unclear	Wrong/Unclear	Right	Wrong/Unclear	Wrong/Unclear
32	Women	Mother	PICU	Married	none	Undergraduate	10,000 to 50,000 yuan	Yes	Medical personnel	Very important	Important	Important	Very important	Important	Important	Very important	Important	Important	Important	Important	Important	Important	Very important	Important	Important	Important	Important	Important	Important	Important	Important	Important	Important	Very important	Important	Important	Important	Important	Uncertain	Right	Right	Right	Right	Right	Wrong/Unclear	Right	Wrong/Unclear	Right	Wrong/Unclear
30	Men	Father	PICU	Married	none	Undergraduate	Below 10,000 yuan	No		Very important	Very important	Important	Important	Important	Very important	Very important	Very important	Very important	Important	Very important	Important	Uncertain	Very important	Uncertain	Very important	Very important	Uncertain	Uncertain	Very important	Uncertain	Very important	Important	Very important	Important	Important	Important	Important	Important	Uncertain	Right	Right	Right	Right	Right	Wrong/Unclear	Right	Right	Right	Wrong/Unclear
32	Men	Father	PICU	Married	Buddhism	Undergraduate	10,000 to 50,000 yuan	No		Very important	Very important	Very important	Uncertain	Very important	Very important	Very important	Very important	Very important	Very important	Very important	Very important	Very important	Very important	Very important	Very important	Very important	Important	Very important	Very important	Uncertain	Very important	Very important	Very important	Very important	Very important	Very important	Very important	Unimportant	Unimportant	Right	Right	Wrong/Unclear	Right	Right	Wrong/Unclear	Right	Wrong/Unclear	Right	Wrong/Unclear
25	Women	Mother	PICU	Married	none	Specialist and below	Below 10,000 yuan	No		Very important	Very important	Very important	Important	Very important	Important	Very important	Important	Very important	Very important	Very important	Very important	Very important	Very important	Very important	Very important	Very important	Important	Very important	Very important	Unimportant	Very important	Very important	Very important	Very important	Very important	Very important	Very important	Unimportant	Uncertain	Right	Right	Right	Right	Right	Wrong/Unclear	Right	Wrong/Unclear	Right	Wrong/Unclear
26	Women	Mother	PICU	Married	none	Undergraduate	10,000 to 50,000 yuan	No		Very important	Very important	Very important	Very important	Very important	Very important	Very important	Very important	Very important	Very important	Very important	Uncertain	Very important	Very important	Very important	Very important	Very important	Uncertain	Very important	Very important	Unimportant	Very important	Unimportant	Unimportant	Important	Very important	Very important	Very important	Unimportant	Unimportant	Right	Right	Right	Right	Right	Wrong/Unclear	Right	Right	Right	Wrong/Unclear
36	Women	other	PICU	Married	none	Specialist and below	Below 10,000 yuan	No		Very important	Important	Important	Uncertain	Uncertain	Very important	Very important	Uncertain	Important	Important	Uncertain	Uncertain	Uncertain	Very important	Important	Important	Very important	Uncertain	Uncertain	Important	Important	Important	Uncertain	Uncertain	Important	Uncertain	Important	Important	Uncertain	Uncertain	Right	Right	Wrong/Unclear	Right	Right	Wrong/Unclear	Right	Right	Right	Wrong/Unclear
32	Women	Mother	PICU	Married	none	Undergraduate	10,000 to 50,000 yuan	Yes	TV broadcast	Very important	Very important	Important	Uncertain	Very important	Very important	Very important	Very important	Very important	Important	Very important	Very important	Very important	Very important	Very important	Very important	Very important	Important	Very important	Very important	Very important	Very important	Very important	Uncertain	Very important	Very important	Very important	Very important	Uncertain	Unimportant	Right	Right	Right	Right	Right	Wrong/Unclear	Right	Right	Right	Wrong/Unclear
28	Men	Father	PICU	Married	other	Undergraduate	Below 10,000 yuan	No		Very important	Very important	Important	Very important	Very important	Very important	Very important	Very important	Very important	Very important	Very important	Uncertain	Very important	Very important	Very important	Very important	Very important	Uncertain	Uncertain	Very important	Very unimportant	Very important	Very important	Important	Very important	Very important	Very important	Very important	Unimportant	Unimportant	Right	Right	Right	Right	Wrong/Unclear	Wrong/Unclear	Wrong/Unclear	Wrong/Unclear	Right	Wrong/Unclear
29	Men	Father	PICU	Married	none	Undergraduate	more than 50,000 yuan	No		Very important	Very important	Very important	Important	Important	Important	Very important	Very important	Very important	Very important	Uncertain	Very important	Important	Very important	Important	Very important	Very important	Important	Important	Very important	Uncertain	Very important	Important	Very important	Important	Important	Uncertain	Important	Uncertain	Uncertain	Right	Right	Wrong/Unclear	Right	Wrong/Unclear	Wrong/Unclear	Right	Right	Right	Wrong/Unclear
34	Women	Mother	PICU	Married	none	Undergraduate	10,000 to 50,000 yuan	No		Very important	Very important	Important	Very important	Very important	Very important	Very important	Very important	Very important	Important	Important	Important	Important	Very important	Very important	Very important	Very important	Important	Important	Important	Uncertain	Important	Important	Important	Important	Very important	Important	Important	Uncertain	Important	Right	Right	Right	Wrong/Unclear	Right	Wrong/Unclear	Right	Right	Wrong/Unclear	Wrong/Unclear
31	Women	Mother	PICU	Married	none	Undergraduate	Below 10,000 yuan	Yes	Hospital Introduction	Very important	Very important	Important	Uncertain	Uncertain	Important	Very important	Important	Very important	Very important	Uncertain	Important	Important	Very important	Very important	Very important	Important	Important	Important	Very important	Important	Important	Very important	Important	Important	Very important	Important	Very important	Unimportant	Important	Right	Wrong/Unclear	Wrong/Unclear	Wrong/Unclear	Right	Wrong/Unclear	Wrong/Unclear	Wrong/Unclear	Right	Right
33	Women	Mother	PICU	Married	none	Undergraduate	Below 10,000 yuan	No		Very important	Very important	Important	Important	Uncertain	Very important	Very important	Very important	Very important	Unimportant	Very important	Important	Important	Important	Very important	Very important	Important	Important	Very important	Very important	Uncertain	Uncertain	Important	Uncertain	Very important	Very important	Very important	Very important	Unimportant	Unimportant	Right	Right	Wrong/Unclear	Wrong/Unclear	Wrong/Unclear	Wrong/Unclear	Right	Right	Wrong/Unclear	Wrong/Unclear
37	Women	Mother	PICU	Married	Buddhism	Undergraduate	10,000 to 50,000 yuan	Yes	Medical personnel	Very important	Very important	Very important	Very important	Very important	Very important	Very important	Very important	Very important	Very important	Uncertain	Important	Very important	Very important	Very important	Very important	Very important	Uncertain	Important	Important	Uncertain	Very important	Very important	Very important	Important	Very important	Important	Important	Unimportant	Important	Right	Right	Wrong/Unclear	Wrong/Unclear	Right	Wrong/Unclear	Right	Wrong/Unclear	Right	Wrong/Unclear
32	Men	Father	PICU	Married	none	Undergraduate	10,000 to 50,000 yuan	No		Very important	Very important	Very important	Uncertain	Very important	Very important	Very important	Very important	Very important	Important	Important	Important	Important	Very important	Important	Very important	Very important	Important	Uncertain	Important	Uncertain	Important	Very important	Important	Important	Important	Important	Very important	Uncertain	Uncertain	Right	Right	Wrong/Unclear	Right	Wrong/Unclear	Wrong/Unclear	Right	Wrong/Unclear	Right	Right
28	Women	Mother	PICU	Married	none	Specialist and below	more than 50,000 yuan	No		Very important	Very important	Important	Very important	Uncertain	Important	Very important	Very important	Very important	Very important	Very important	Very important	Important	Very important	Very important	Very important	Very important	Very important	Very important	Very important	Uncertain	Very important	Very important	Important	Important	Important	Important	Very important	Uncertain	Uncertain	Right	Right	Right	Right	Right	Wrong/Unclear	Right	Right	Right	Wrong/Unclear
33	Men	Father	PICU	Married	none	Master degree and above	Below 10,000 yuan	Yes	Medical personnel	Very important	Very important	Very important	Very important	Uncertain	Very important	Important	Very important	Very important	Important	Very important	Important	Very important	Very important	Very important	Very important	Very important	Important	Very important	Very important	Important	Very important	Important	Uncertain	Very important	Very important	Very important	Very important	Uncertain	Uncertain	Right	Right	Right	Right	Wrong/Unclear	Wrong/Unclear	Right	Right	Right	Wrong/Unclear
31	Women	Mother	PICU	Married	none	Specialist and below	Below 10,000 yuan	No		Important	Very important	Very important	Important	Very important	Very important	Very important	Important	Very important	Very important	Very important	Important	Very important	Very important	Very important	Very important	Very important	Very important	Very important	Important	Uncertain	Very important	Important	Important	Very important	Important	Important	Very important	Uncertain	Unimportant	Right	Right	Wrong/Unclear	Right	Right	Wrong/Unclear	Right	Right	Right	Wrong/Unclear
36	Women	other	PICU	Married	none	Specialist and below	more than 50,000 yuan	No		Very important	Very important	Important	Very important	Important	Very important	Very important	Very important	Very important	Very important	Very important	Uncertain	Very important	Very important	Very important	Very important	Very important	Important	Important	Important	Important	Very important	Important	Uncertain	Important	Very important	Important	Important	Unimportant	Unimportant	Right	Right	Right	Right	Right	Wrong/Unclear	Right	Right	Right	Wrong/Unclear
23	Women	Mother	PICU	Married	none	Undergraduate	Below 10,000 yuan	No		Very important	Very important	Unimportant	Very important	Important	Very important	Very important	Very important	Very important	Important	Important	Important	Important	Very important	Very important	Very important	Very important	Important	Very important	Very important	Important	Important	Very important	Very important	Very important	Very important	Very important	Very important	Unimportant	Unimportant	Right	Right	Right	Wrong/Unclear	Right	Wrong/Unclear	Right	Right	Right	Wrong/Unclear
29	Women	Mother	PICU	separated	none	Specialist and below	Below 10,000 yuan	No		Very important	Very important	Important	Important	Very important	Very important	Very important	Very important	Very important	Very important	Very important	Very important	Very important	Very important	Very important	Very important	Very important	Uncertain	Very important	Very important	Unimportant	Very important	Important	Important	Very important	Important	Very important	Very important	Uncertain	Unimportant	Right	Right	Wrong/Unclear	Right	Right	Wrong/Unclear	Right	Right	Right	Wrong/Unclear
33	Women	Mother	PICU	divorce	none	Undergraduate	Below 10,000 yuan	No		Very important	Very important	Uncertain	Very important	Important	Very important	Very important	Uncertain	Very important	Very important	Very important	Uncertain	Very important	Very important	Very important	Very important	Very important	Important	Important	Important	Uncertain	Very important	Very important	Important	Important	Very important	Uncertain	Important	Important	Uncertain	Right	Right	Wrong/Unclear	Right	Right	Wrong/Unclear	Right	Right	Right	Wrong/Unclear
27	Men	other	PICU	Married	none	Undergraduate	Below 10,000 yuan	No		Very important	Very important	Important	Very important	Very important	Very important	Very important	Important	Very important	Very important	Uncertain	Very important	Important	Important	Very important	Very important	Uncertain	Important	Very important	Very important	Uncertain	Important	Important	Uncertain	Very important	Important	Very important	Very important	Uncertain	Uncertain	Right	Right	Right	Right	Right	Wrong/Unclear	Wrong/Unclear	Right	Right	Wrong/Unclear
28	Men	Father	PICU	Married	none	Specialist and below	Below 10,000 yuan	No		Very important	Very important	Uncertain	Important	Very important	Very important	Very important	Very important	Very important	Very important	Very important	Uncertain	Very important	Very important	Very important	Very important	Very important	Uncertain	Important	Important	Important	Very important	Very important	Very important	Very important	Very important	Very important	Very important	Uncertain	Unimportant	Right	Right	Right	Right	Wrong/Unclear	Wrong/Unclear	Right	Right	Right	Wrong/Unclear
31	Women	Mother	PICU	Married	other	Undergraduate	10,000 to 50,000 yuan	No		Very important	Very important	Important	Uncertain	Important	Very important	Very important	Very important	Very important	Very important	Very important	Very important	Important	Very important	Important	Very important	Very important	Important	Very important	Very important	Important	Important	Very important	Very important	Very important	Important	Very important	Very important	Uncertain	Unimportant	Right	Right	Right	Right	Right	Wrong/Unclear	Right	Wrong/Unclear	Right	Wrong/Unclear
26	Women	other	PICU	Married	none	Undergraduate	Below 10,000 yuan	No		Important	Very important	Very important	Important	Important	Important	Very important	Important	Very important	Very important	Very important	Important	Important	Important	Important	Important	Very important	Uncertain	Uncertain	Important	Important	Very important	Very important	Important	Important	Important	Uncertain	Very important	Unimportant	Very important	Right	Right	Right	Right	Right	Wrong/Unclear	Right	Wrong/Unclear	Right	Wrong/Unclear
35	Men	Father	PICU	Married	none	Undergraduate	Below 10,000 yuan	No		Very important	Very important	Important	Uncertain	Very important	Very important	Very important	Important	Very important	Uncertain	Very important	Very important	Very important	Very important	Very important	Very important	Very important	Uncertain	Very important	Very important	Uncertain	Uncertain	Very important	Important	Very important	Uncertain	Very important	Very important	Unimportant	Unimportant	Right	Right	Right	Right	Wrong/Unclear	Wrong/Unclear	Right	Wrong/Unclear	Right	Wrong/Unclear
25	Women	Mother	PICU	Married	none	Undergraduate	10,000 to 50,000 yuan	No		Very important	Very important	Very important	Important	Very important	Very important	Important	Very important	Very important	Very important	Very important	Very important	Very important	Very important	Very important	Very important	Very important	Very important	Very important	Very important	Uncertain	Very important	Important	Very important	Very important	Very important	Important	Very important	Unimportant	Uncertain	Right	Right	Right	Right	Right	Wrong/Unclear	Right	Right	Right	Right
31	Men	Father	PICU	Married	none	Specialist and below	Below 10,000 yuan	No		Very important	Very important	Very important	Important	Very important	Important	Very important	Very important	Very important	Very important	Very important	Very important	Very important	Very important	Very important	Very important	Very important	Important	Uncertain	Important	Uncertain	Very important	Important	Important	Very important	Very important	Important	Very important	Uncertain	Uncertain	Right	Right	Right	Right	Wrong/Unclear	Wrong/Unclear	Right	Right	Right	Wrong/Unclear
35	Men	Father	PICU	Married	none	Specialist and below	10,000 to 50,000 yuan	No		Very important	Very important	Important	Important	Uncertain	Uncertain	Very important	Very important	Very important	Important	Important	Important	Very important	Very important	Important	Very important	Very important	Important	Important	Important	Uncertain	Important	Important	Important	Very important	Very important	Very important	Very important	Important	Unimportant	Right	Right	Right	Wrong/Unclear	Wrong/Unclear	Wrong/Unclear	Right	Right	Right	Wrong/Unclear
32	Men	Father	PICU	Married	Buddhism	Specialist and below	more than 50,000 yuan	Yes	Medical personnel	Important	Very important	Very important	Important	Important	Very important	Very important	Very important	Very important	Important	Important	Important	Very important	Important	Very important	Very important	Very important	Important	Uncertain	Very important	Important	Important	Very important	Very important	Very important	Very important	Important	Very important	Uncertain	Uncertain	Wrong/Unclear	Right	Right	Right	Right	Wrong/Unclear	Right	Right	Right	Right
30	Men	Father	PICU	Married	none	Undergraduate	10,000 to 50,000 yuan	No		Very important	Very important	Very important	Important	Uncertain	Very important	Very important	Very important	Very important	Important	Very important	Uncertain	Important	Very important	Very important	Very important	Very important	Uncertain	Very important	Very important	Uncertain	Very important	Important	Important	Important	Important	Important	Very important	Uncertain	Unimportant	Right	Right	Wrong/Unclear	Right	Right	Wrong/Unclear	Right	Right	Right	Wrong/Unclear
32	Women	other	PICU	Married	none	Undergraduate	Below 10,000 yuan	No		Very important	Very important	Very important	Important	Very important	Very important	Very important	Very important	Very important	Very important	Very important	Very important	Important	Very important	Very important	Very important	Very important	Important	Very important	Very important	Unimportant	Very important	Very important	Important	Important	Important	Important	Important	Unimportant	Uncertain	Right	Right	Right	Right	Right	Wrong/Unclear	Right	Right	Right	Wrong/Unclear
24	Women	Mother	PICU	Married	none	Undergraduate	10,000 to 50,000 yuan	No		Important	Very important	Very important	Very important	Important	Very important	Very important	Very important	Very important	Very important	Very important	Uncertain	Very important	Very important	Very important	Very important	Very important	Important	Very important	Very important	Unimportant	Very important	Very important	Uncertain	Very important	Important	Very important	Important	Unimportant	Uncertain	Right	Right	Right	Right	Right	Wrong/Unclear	Right	Right	Right	Wrong/Unclear
24	Men	Father	PICU	Married	none	Undergraduate	Below 10,000 yuan	No		Very important	Very important	Very important	Very important	Uncertain	Important	Important	Very important	Very important	Very important	Very important	Very important	Very important	Important	Very important	Very important	Very important	Very important	Uncertain	Important	Very important	Very important	Very important	Important	Very important	Very important	Important	Important	Uncertain	Uncertain	Right	Right	Wrong/Unclear	Right	Right	Wrong/Unclear	Right	Right	Wrong/Unclear	Wrong/Unclear
36	Women	Mother	PICU	Married	Buddhism	Undergraduate	more than 50,000 yuan	No		Important	Very important	Very important	Uncertain	Very important	Very important	Very important	Uncertain	Very important	Important	Very important	Important	Very important	Very important	Very important	Very important	Very important	Important	Very important	Very important	Important	Very important	Very important	Important	Important	Important	Important	Very important	Important	Important	Right	Wrong/Unclear	Right	Wrong/Unclear	Wrong/Unclear	Wrong/Unclear	Right	Right	Right	Wrong/Unclear
32	Men	Father	PICU	Married	none	Specialist and below	Below 10,000 yuan	No		Important	Important	Important	Unimportant	Uncertain	Very important	Very important	Important	Very important	Important	Very important	Very important	Important	Very important	Very important	Very important	Very important	Important	Very important	Very important	Unimportant	Important	Important	Important	Very important	Important	Very important	Very important	Uncertain	Important	Right	Right	Right	Right	Wrong/Unclear	Wrong/Unclear	Right	Right	Right	Wrong/Unclear
28	Women	Mother	PICU	Married	none	Undergraduate	10,000 to 50,000 yuan	No		Very important	Very important	Important	Very important	Important	Very important	Very important	Very important	Very important	Very important	Very important	Important	Very important	Very important	Very important	Very important	Very important	Uncertain	Important	Very important	Important	Very important	Important	Uncertain	Very important	Uncertain	Very important	Very important	Unimportant	Unimportant	Right	Right	Right	Right	Wrong/Unclear	Wrong/Unclear	Wrong/Unclear	Right	Right	Wrong/Unclear
36	Men	Father	PICU	Married	other	Undergraduate	10,000 to 50,000 yuan	No		Important	Very important	Important	Very important	Uncertain	Important	Very important	Very important	Very important	Important	Very important	Uncertain	Very important	Very important	Very important	Very important	Very important	Uncertain	Important	Very important	Uncertain	Very important	Important	Important	Important	Very important	Uncertain	Very important	Uncertain	Uncertain	Right	Right	Right	Wrong/Unclear	Wrong/Unclear	Wrong/Unclear	Right	Wrong/Unclear	Right	Wrong/Unclear
34	Men	Father	PICU	Married	other	Undergraduate	Below 10,000 yuan	No		Very important	Very important	Very important	Very important	Unimportant	Very important	Very important	Very important	Very important	Important	Important	Very important	Important	Very important	Important	Important	Uncertain	Very important	Important	Important	Unimportant	Important	Very important	Uncertain	Very important	Very important	Very important	Very important	Unimportant	Uncertain	Right	Right	Right	Right	Right	Wrong/Unclear	Wrong/Unclear	Wrong/Unclear	Right	Wrong/Unclear
25	Women	Mother	PICU	Married	other	Undergraduate	Below 10,000 yuan	No		Very important	Very important	Very important	Important	Important	Very important	Very important	Important	Very important	Very important	Important	Very important	Very important	Very important	Important	Very important	Very important	Important	Very important	Very important	Important	Very important	Very important	Very important	Very important	Very important	Very important	Very important	Unimportant	Unimportant	Right	Right	Right	Right	Right	Wrong/Unclear	Right	Right	Right	Wrong/Unclear
33	Men	Father	PICU	Married	none	Specialist and below	10,000 to 50,000 yuan	No		Very important	Very important	Very important	Uncertain	Important	Very important	Very important	Very important	Very important	Very important	Very important	Important	Important	Very important	Uncertain	Very important	Very important	Important	Important	Important	Uncertain	Important	Unimportant	Important	Very important	Very important	Very important	Very important	Unimportant	Uncertain	Right	Right	Right	Right	Right	Wrong/Unclear	Right	Wrong/Unclear	Right	Wrong/Unclear
29	Men	Father	PICU	Married	none	Undergraduate	10,000 to 50,000 yuan	Yes	TV broadcast	Very important	Very important	Very important	Important	Very important	Very important	Very important	Very important	Very important	Very important	Very important	Uncertain	Important	Very important	Very important	Very important	Very important	Uncertain	Very important	Very important	Uncertain	Very important	Uncertain	Important	Uncertain	Very important	Uncertain	Important	Uncertain	Important	Right	Right	Right	Right	Wrong/Unclear	Wrong/Unclear	Right	Right	Right	Wrong/Unclear
28	Women	Mother	PICU	Married	none	Undergraduate	10,000 to 50,000 yuan	Yes	TV broadcast	Very important	Very important	Very important	Uncertain	Important	Important	Very important	Very important	Very important	Important	Very important	Very important	Uncertain	Very important	Important	Very important	Very important	Very important	Very important	Important	Important	Uncertain	Very important	Uncertain	Very important	Very important	Very important	Very important	Important	Uncertain	Right	Right	Right	Right	Right	Wrong/Unclear	Right	Right	Right	Right
31	Women	other	PICU	Married	none	Master degree and above	more than 50,000 yuan	Yes	TV broadcast	Very important	Important	Very important	Very important	Very important	Very important	Very important	Very important	Very important	Important	Very important	Uncertain	Very important	Very important	Very important	Very important	Very important	Very important	Uncertain	Very important	Important	Very important	Very important	Very important	Very important	Very important	Very important	Very important	Important	Uncertain	Right	Right	Right	Right	Right	Wrong/Unclear	Right	Right	Right	Wrong/Unclear
33	Women	Mother	PICU	Married	none	Specialist and below	more than 50,000 yuan	Yes	Medical personnel	Very important	Very important	Very important	Very important	Uncertain	Very important	Very important	Very important	Very important	Very important	Uncertain	Uncertain	Very important	Very important	Very important	Very important	Very important	Important	Very important	Very important	Important	Very important	Important	Very important	Important	Very important	Important	Very important	Uncertain	Unimportant	Right	Right	Right	Right	Right	Wrong/Unclear	Right	Right	Wrong/Unclear	Wrong/Unclear
35	Women	Mother	PICU	separated	none	Undergraduate	10,000 to 50,000 yuan	No		Very important	Very important	Important	Important	Important	Very important	Very important	Important	Very important	Very important	Very important	Very important	Important	Very important	Very important	Very important	Very important	Uncertain	Important	Important	Uncertain	Important	Important	Important	Important	Important	Important	Very important	Uncertain	Unimportant	Right	Right	Wrong/Unclear	Right	Right	Wrong/Unclear	Right	Wrong/Unclear	Wrong/Unclear	Wrong/Unclear
25	Women	Mother	PICU	Married	none	Undergraduate	more than 50,000 yuan	Yes	Hospital Introduction	Very important	Very important	Very important	Important	Important	Very important	Very important	Very important	Very important	Important	Very important	Important	Important	Very important	Very important	Very important	Very important	Very important	Very important	Important	Important	Important	Very important	Important	Important	Very important	Important	Important	Uncertain	Unimportant	Right	Right	Wrong/Unclear	Right	Right	Wrong/Unclear	Right	Right	Right	Wrong/Unclear
31	Women	Mother	PICU	Married	none	Specialist and below	Below 10,000 yuan	No		Very important	Very important	Unimportant	Very important	Very important	Very important	Very important	Very important	Very important	Very important	Very important	Very important	Very important	Very important	Very important	Very important	Very important	Uncertain	Very important	Very important	Uncertain	Very important	Important	Very important	Very important	Important	Very important	Very important	Uncertain	Unimportant	Right	Wrong/Unclear	Wrong/Unclear	Right	Right	Wrong/Unclear	Right	Right	Right	Wrong/Unclear
35	Women	Mother	PICU	separated	none	Undergraduate	Below 10,000 yuan	Yes	Medical personnel	Very important	Important	Very important	Important	Very important	Important	Very important	Very important	Very important	Unimportant	Important	Important	Very important	Important	Very important	Very important	Very important	Uncertain	Important	Very important	Uncertain	Very important	Very important	Very important	Very important	Very important	Very important	Very important	Uncertain	Unimportant	Right	Right	Right	Wrong/Unclear	Wrong/Unclear	Wrong/Unclear	Right	Right	Wrong/Unclear	Wrong/Unclear
32	Women	Mother	PICU	Married	none	Undergraduate	10,000 to 50,000 yuan	No		Very important	Very important	Very important	Unimportant	Very important	Very important	Very important	Very important	Very important	Very important	Important	Important	Very important	Very important	Very important	Very important	Very important	Important	Uncertain	Very important	Uncertain	Very important	Very important	Very important	Important	Important	Very important	Important	Uncertain	Uncertain	Right	Right	Right	Right	Right	Wrong/Unclear	Wrong/Unclear	Wrong/Unclear	Right	Wrong/Unclear
30	Women	other	PICU	Married	none	Undergraduate	more than 50,000 yuan	Yes	Hospital Introduction	Very important	Very important	Important	Very important	Uncertain	Very important	Very important	Very important	Very important	Important	Very important	Important	Very important	Very important	Very important	Very important	Very important	Important	Important	Very important	Uncertain	Very important	Very important	Unimportant	Important	Important	Important	Important	Important	Uncertain	Right	Right	Right	Wrong/Unclear	Right	Wrong/Unclear	Wrong/Unclear	Wrong/Unclear	Right	Wrong/Unclear
32	Men	Father	PICU	Married	none	Undergraduate	10,000 to 50,000 yuan	No		Very important	Important	Uncertain	Important	Important	Very important	Very important	Important	Very important	Very important	Very important	Important	Uncertain	Very important	Very important	Very important	Very important	Important	Very important	Important	Unimportant	Important	Very important	Uncertain	Very important	Very important	Very important	Very important	Important	Uncertain	Right	Right	Right	Right	Right	Wrong/Unclear	Wrong/Unclear	Right	Right	Wrong/Unclear
26	Women	Mother	PICU	Married	none	Specialist and below	10,000 to 50,000 yuan	Yes	Medical personnel	Very important	Very important	Very important	Very important	Important	Important	Very important	Very important	Very important	Important	Important	Important	Very important	Very important	Important	Very important	Very important	Very important	Uncertain	Very important	Unimportant	Very important	Very important	Uncertain	Very important	Very important	Very important	Very important	Uncertain	Unimportant	Right	Right	Right	Right	Wrong/Unclear	Wrong/Unclear	Right	Wrong/Unclear	Right	Wrong/Unclear
26	Women	Mother	PICU	Married	none	Undergraduate	10,000 to 50,000 yuan	No		Important	Important	Important	Uncertain	Very important	Important	Very important	Very important	Very important	Very important	Very important	Very important	Very important	Very important	Important	Very important	Very important	Important	Very important	Very important	Uncertain	Very important	Very important	Important	Important	Very important	Uncertain	Important	Uncertain	Unimportant	Right	Right	Right	Right	Right	Wrong/Unclear	Right	Right	Right	Wrong/Unclear
36	Women	Mother	PICU	Married	none	Undergraduate	10,000 to 50,000 yuan	No		Very important	Important	Very important	Very important	Important	Important	Very important	Very important	Very important	Very important	Very important	Uncertain	Important	Very important	Very important	Very important	Very important	Uncertain	Very important	Very important	Unimportant	Very important	Very important	Very important	Important	Very important	Important	Very important	Uncertain	Unimportant	Right	Right	Right	Right	Wrong/Unclear	Wrong/Unclear	Right	Right	Right	Wrong/Unclear
32	Women	Mother	PICU	Married	none	Undergraduate	10,000 to 50,000 yuan	Yes	Medical personnel	Very important	Very important	Important	Unimportant	Important	Very important	Important	Uncertain	Very important	Important	Very important	Uncertain	Important	Very important	Very important	Very important	Very important	Very important	Important	Important	Uncertain	Important	Important	Important	Important	Very important	Important	Very important	Uncertain	Uncertain	Wrong/Unclear	Right	Right	Right	Right	Wrong/Unclear	Right	Right	Right	Right
28	Women	Mother	PICU	Married	none	Undergraduate	10,000 to 50,000 yuan	Yes	Medical personnel	Very important	Important	Important	Important	Uncertain	Important	Important	Important	Very important	Very important	Very important	Uncertain	Important	Very important	Very important	Very important	Very important	Uncertain	Uncertain	Very important	Uncertain	Important	Important	Important	Very important	Important	Very important	Important	Uncertain	Uncertain	Right	Right	Right	Right	Right	Wrong/Unclear	Right	Wrong/Unclear	Right	Wrong/Unclear
30	Women	Mother	PICU	Married	other	Undergraduate	10,000 to 50,000 yuan	No		Important	Very important	Important	Important	Important	Very important	Very important	Very important	Very important	Important	Important	Important	Important	Very important	Important	Very important	Very important	Uncertain	Uncertain	Very important	Uncertain	Uncertain	Important	Uncertain	Important	Very important	Important	Very important	Uncertain	Unimportant	Right	Right	Wrong/Unclear	Right	Right	Wrong/Unclear	Right	Right	Right	Wrong/Unclear
34	Women	Mother	PICU	Married	other	Undergraduate	10,000 to 50,000 yuan	Yes	TV broadcast	Very important	Very important	Important	Important	Uncertain	Important	Very important	Very important	Very important	Important	Very important	Very important	Very important	Very important	Very important	Very important	Very important	Important	Uncertain	Important	Important	Very important	Very important	Uncertain	Important	Important	Important	Very important	Uncertain	Uncertain	Right	Right	Right	Right	Right	Wrong/Unclear	Right	Right	Right	Wrong/Unclear
25	Women	Mother	PICU	Married	none	Undergraduate	10,000 to 50,000 yuan	No		Very important	Very important	Very important	Important	Very important	Very important	Very important	Important	Very important	Very important	Very important	Uncertain	Important	Very important	Very important	Very important	Very important	Important	Very important	Important	Uncertain	Important	Very important	Important	Important	Important	Important	Very important	Uncertain	Unimportant	Right	Right	Wrong/Unclear	Right	Right	Wrong/Unclear	Right	Right	Right	Wrong/Unclear
33	Men	Father	PICU	Married	none	Specialist and below	Below 10,000 yuan	No		Very important	Very important	Very important	Important	Very important	Very important	Very important	Very important	Very important	Very important	Uncertain	Very important	Important	Very important	Very important	Very important	Important	Uncertain	Very important	Very important	Uncertain	Very important	Unimportant	Important	Very important	Important	Very important	Very important	Unimportant	Uncertain	Right	Right	Right	Right	Right	Wrong/Unclear	Right	Wrong/Unclear	Right	Wrong/Unclear
37	Women	Mother	PICU	Married	none	Undergraduate	10,000 to 50,000 yuan	Yes	Medical personnel	Important	Very important	Very important	Important	Uncertain	Important	Important	Uncertain	Very important	Very important	Very important	Important	Very important	Very important	Very important	Very important	Very important	Very important	Uncertain	Very important	Unimportant	Very important	Uncertain	Uncertain	Very important	Very important	Important	Very important	Unimportant	Unimportant	Right	Wrong/Unclear	Wrong/Unclear	Wrong/Unclear	Right	Wrong/Unclear	Right	Right	Wrong/Unclear	Wrong/Unclear
32	Women	Mother	PICU	Married	none	Undergraduate	Below 10,000 yuan	No		Very important	Very important	Very important	Important	Very important	Very important	Very important	Very important	Very important	Uncertain	Uncertain	Important	Very important	Very important	Very important	Very important	Important	Important	Very important	Important	Unimportant	Very important	Very important	Important	Important	Very important	Important	Very important	Uncertain	Uncertain	Right	Right	Wrong/Unclear	Right	Right	Wrong/Unclear	Wrong/Unclear	Wrong/Unclear	Right	Wrong/Unclear
34	Women	Mother	PICU	Married	none	Specialist and below	more than 50,000 yuan	No		Important	Very important	Uncertain	Uncertain	Very important	Very important	Very important	Very important	Very important	Very important	Very important	Uncertain	Very important	Very important	Very important	Very important	Important	Very important	Uncertain	Important	Important	Very important	Very important	Uncertain	Very important	Important	Very important	Important	Important	Uncertain	Right	Right	Right	Right	Wrong/Unclear	Wrong/Unclear	Right	Right	Right	Wrong/Unclear
30	Women	Mother	PICU	Married	Taoism	Undergraduate	Below 10,000 yuan	No		Very important	Very important	Important	Very important	Important	Very important	Very important	Very important	Very important	Very important	Uncertain	Very important	Important	Very important	Very important	Very important	Very important	Important	Very important	Very important	Unimportant	Important	Important	Very important	Very important	Very important	Important	Important	Uncertain	Unimportant	Right	Right	Right	Right	Right	Wrong/Unclear	Wrong/Unclear	Wrong/Unclear	Right	Wrong/Unclear
32	Women	Mother	PICU	Married	none	Specialist and below	Below 10,000 yuan	No		Very important	Very important	Very important	Important	Very important	Very important	Very important	Important	Very important	Important	Very important	Very important	Very important	Very important	Very important	Very important	Very important	Very important	Important	Very important	Unimportant	Very important	Important	Important	Uncertain	Very important	Important	Important	Important	Unimportant	Right	Right	Right	Wrong/Unclear	Right	Wrong/Unclear	Right	Right	Right	Wrong/Unclear
24	Women	Mother	PICU	Married	none	Specialist and below	Below 10,000 yuan	Yes	Medical personnel	Very important	Very important	Important	Very important	Important	Very important	Very important	Very important	Very important	Uncertain	Very important	Very important	Very important	Very important	Very important	Very important	Very important	Important	Very important	Important	Unimportant	Very important	Very important	Important	Very important	Very important	Very important	Very important	Important	Unimportant	Right	Right	Right	Right	Wrong/Unclear	Wrong/Unclear	Wrong/Unclear	Right	Right	Wrong/Unclear
33	Women	Mother	PICU	Married	none	Specialist and below	Below 10,000 yuan	Yes	Medical personnel	Important	Very important	Important	Uncertain	Unimportant	Very important	Important	Very important	Very important	Important	Important	Important	Important	Important	Important	Very important	Very important	Important	Very important	Important	Uncertain	Important	Important	Uncertain	Very important	Important	Very important	Very important	Uncertain	Unimportant	Right	Right	Right	Right	Right	Wrong/Unclear	Right	Wrong/Unclear	Right	Wrong/Unclear
36	Women	Mother	PICU	Married	none	Undergraduate	more than 50,000 yuan	Yes	Hospital Introduction	Very important	Very important	Very important	Important	Very important	Very important	Very important	Very important	Very important	Very important	Important	Important	Very important	Very important	Important	Very important	Very important	Important	Important	Very important	Important	Very important	Very important	Very important	Very important	Important	Uncertain	Important	Important	Uncertain	Wrong/Unclear	Right	Right	Right	Right	Wrong/Unclear	Right	Right	Right	Wrong/Unclear
32	Men	Father	PICU	Married	none	Specialist and below	Below 10,000 yuan	Yes	Hospital Introduction	Important	Very important	Important	Important	Very important	Very important	Very important	Important	Very important	Very important	Very important	Uncertain	Important	Very important	Uncertain	Very important	Very important	Important	Very important	Very important	Uncertain	Important	Very important	Very important	Important	Very important	Very important	Very important	Uncertain	Unimportant	Right	Right	Right	Right	Wrong/Unclear	Wrong/Unclear	Right	Right	Right	Right
28	Men	Father	PICU	Married	none	Specialist and below	more than 50,000 yuan	Yes	TV broadcast	Very important	Very important	Very important	Very important	Uncertain	Very important	Very important	Important	Very important	Very important	Very important	Very important	Important	Very important	Very important	Very important	Very important	Important	Important	Very important	Uncertain	Very important	Very important	Important	Very important	Very important	Very important	Very important	Important	Uncertain	Right	Right	Right	Right	Wrong/Unclear	Wrong/Unclear	Right	Right	Right	Wrong/Unclear
36	Women	Father	PICU	Married	none	Undergraduate	Below 10,000 yuan	Yes	Hospital Introduction	Very important	Very important	Important	Very important	Uncertain	Important	Very important	Very important	Very important	Important	Very important	Uncertain	Very important	Important	Very important	Very important	Very important	Very important	Uncertain	Very important	Uncertain	Uncertain	Important	Important	Very important	Very important	Very important	Important	Uncertain	Unimportant	Right	Right	Right	Wrong/Unclear	Right	Wrong/Unclear	Wrong/Unclear	Right	Right	Wrong/Unclear
34	Women	Mother	PICU	Married	none	Specialist and below	more than 50,000 yuan	Yes	relatives and friends	Very important	Important	Very important	Very important	Very important	Very important	Very important	Very important	Very important	Important	Important	Very important	Very important	Very important	Very important	Very important	Very important	Important	Uncertain	Important	Important	Very important	Important	Uncertain	Important	Very important	Uncertain	Important	Unimportant	Uncertain	Right	Right	Wrong/Unclear	Wrong/Unclear	Right	Wrong/Unclear	Wrong/Unclear	Right	Wrong/Unclear	Wrong/Unclear
22	Men	Father	PICU	separated	other	Undergraduate	10,000 to 50,000 yuan	No		Very important	Very important	Very important	Important	Important	Very important	Very important	Very important	Very important	Very important	Very important	Important	Very important	Very important	Very important	Very important	Very important	Important	Important	Very important	Important	Very important	Important	Important	Important	Very important	Very important	Important	Unimportant	Unimportant	Right	Wrong/Unclear	Wrong/Unclear	Wrong/Unclear	Right	Wrong/Unclear	Right	Wrong/Unclear	Right	Wrong/Unclear
35	Women	Mother	PICU	Married	none	Undergraduate	10,000 to 50,000 yuan	No		Very important	Very important	Important	Important	Important	Very important	Very important	Very important	Very important	Very important	Very important	Very important	Important	Very important	Very important	Very important	Very important	Uncertain	Very important	Very important	Uncertain	Important	Very important	Important	Important	Important	Important	Very important	Unimportant	Uncertain	Right	Right	Wrong/Unclear	Wrong/Unclear	Right	Wrong/Unclear	Right	Right	Wrong/Unclear	Wrong/Unclear
25	Women	Mother	PICU	Married	none	Undergraduate	more than 50,000 yuan	No		Very important	Very important	Very important	Important	Important	Very important	Very important	Important	Very important	Important	Very important	Uncertain	Very important	Important	Very important	Very important	Very important	Uncertain	Important	Very important	Important	Important	Important	Very important	Very important	Very important	Important	Very important	Uncertain	Uncertain	Right	Right	Wrong/Unclear	Wrong/Unclear	Wrong/Unclear	Wrong/Unclear	Wrong/Unclear	Wrong/Unclear	Right	Wrong/Unclear
29	Women	Mother	PICU	Married	none	Specialist and below	Below 10,000 yuan	No		Very important	Important	Very important	Very important	Important	Important	Very important	Very important	Very important	Very important	Very important	Important	Very important	Very important	Very important	Very important	Very important	Very important	Important	Important	Uncertain	Very important	Very important	Very important	Important	Very important	Very important	Important	Important	Unimportant	Right	Right	Right	Wrong/Unclear	Right	Wrong/Unclear	Right	Right	Right	Wrong/Unclear
31	Women	Mother	PICU	Married	none	Undergraduate	Below 10,000 yuan	Yes	Medical personnel	Very important	Very important	Very important	Important	Very important	Very important	Very important	Very important	Very important	Unimportant	Important	Very important	Very important	Important	Very important	Very important	Very important	Important	Uncertain	Very important	Important	Very important	Important	Very important	Important	Very important	Important	Very important	Uncertain	Uncertain	Right	Right	Right	Right	Wrong/Unclear	Wrong/Unclear	Right	Wrong/Unclear	Right	Wrong/Unclear
31	Women	Mother	NICU	Married	Taoism	Undergraduate	Below 10,000 yuan	No		Very important	Very important	Uncertain	Important	Very important	Very important	Very important	Very important	Very important	Important	Very important	Very important	Important	Very important	Very important	Very important	Very important	Important	Very important	Very important	Important	Uncertain	Very important	Unimportant	Unimportant	Important	Important	Very important	Uncertain	Unimportant	Right	Right	Right	Right	Right	Wrong/Unclear	Right	Right	Right	Wrong/Unclear
35	Women	other	NICU	Married	none	Undergraduate	Below 10,000 yuan	No		Very important	Very important	Important	Important	Important	Very important	Very important	Uncertain	Very important	Important	Very important	Important	Very important	Very important	Very important	Very important	Very important	Uncertain	Uncertain	Important	Unimportant	Very important	Very important	Uncertain	Very important	Important	Uncertain	Very important	Unimportant	Uncertain	Right	Right	Right	Right	Wrong/Unclear	Wrong/Unclear	Right	Wrong/Unclear	Right	Wrong/Unclear
25	Women	Mother	NICU	Married	none	Undergraduate	10,000 to 50,000 yuan	Yes	Medical personnel	Very important	Important	Important	Important	Important	Very important	Very important	Important	Very important	Very important	Very important	Uncertain	Very important	Very important	Important	Very important	Very important	Important	Important	Important	Important	Very important	Very important	Uncertain	Important	Very important	Very important	Very important	Unimportant	Unimportant	Right	Right	Right	Right	Right	Wrong/Unclear	Right	Right	Right	Right
31	Women	Mother	NICU	Married	none	Master degree and above	Below 10,000 yuan	No		Important	Very important	Very important	Important	Important	Very important	Very important	Very important	Important	Important	Very important	Very important	Important	Very important	Important	Very important	Important	Important	Important	Very important	Unimportant	Important	Very important	Important	Important	Very important	Important	Very important	Uncertain	Unimportant	Right	Right	Right	2	Right	Wrong/Unclear	Right	Right	Right	Wrong/Unclear
35	Women	Mother	NICU	Married	none	Specialist and below	10,000 to 50,000 yuan	No		Very important	Important	Important	Unimportant	Uncertain	Important	Important	Very important	Very important	Very important	Very important	Uncertain	Very important	Very important	Very important	Very important	Very important	Very important	Very important	Very important	Important	Important	Important	Very important	Important	Important	Important	Very important	Uncertain	Uncertain	Right	Right	Wrong/Unclear	Right	Wrong/Unclear	Wrong/Unclear	Right	Right	Wrong/Unclear	Wrong/Unclear
32	Women	Mother	NICU	Married	none	Specialist and below	Below 10,000 yuan	No		Very important	Very important	Very important	Important	Unimportant	Very important	Important	Important	Very important	Very important	Very important	Important	Important	Very important	Very important	Very important	Very important	Important	Very important	Important	Uncertain	Very important	Very important	Important	Very important	Very important	Uncertain	Very important	Uncertain	Uncertain	Right	Right	Right	Right	Right	Wrong/Unclear	Right	Right	Right	Wrong/Unclear
30	Men	Father	NICU	Married	none	Undergraduate	10,000 to 50,000 yuan	Yes	Medical personnel	Very important	Very important	Important	Very important	Important	Very important	Very important	Important	Very important	Important	Very important	Important	Important	Very important	Very important	Very important	Very important	Important	Important	Important	Unimportant	Very important	Important	Important	Very important	Very important	Very important	Very important	Uncertain	Uncertain	Right	Wrong/Unclear	Wrong/Unclear	Wrong/Unclear	Wrong/Unclear	Wrong/Unclear	Right	Wrong/Unclear	Right	Wrong/Unclear
32	Men	Mother	NICU	Married	none	Undergraduate	10,000 to 50,000 yuan	No		Very important	Very important	Very important	Important	Important	Very important	Very important	Uncertain	Very important	Very important	Very important	Important	Important	Very important	Important	Very important	Very important	Uncertain	Important	Very important	Unimportant	Very important	Very important	Uncertain	Important	Very important	Important	Very important	Important	Unimportant	Right	Wrong/Unclear	Right	Right	Right	Wrong/Unclear	Right	Wrong/Unclear	Wrong/Unclear	Wrong/Unclear
26	Men	Mother	NICU	Married	none	Undergraduate	10,000 to 50,000 yuan	No		Very important	Important	Very important	Very important	Important	Important	Very important	Very important	Important	Important	Very important	Very important	Very important	Very important	Very important	Very important	Very important	Important	Very important	Very important	Uncertain	Very important	Very important	Very important	Very important	Important	Important	Important	Uncertain	Unimportant	Right	Wrong/Unclear	Right	Right	Right	Wrong/Unclear	Right	Right	Right	Wrong/Unclear
29	Women	Father	NICU	Married	none	Specialist and below	more than 50,000 yuan	No		Very important	Very important	Very important	Very important	Important	Important	Important	Very important	Very important	Very important	Uncertain	Very important	Very important	Very important	Very important	Very important	Very important	Important	Uncertain	Important	Important	Important	Very important	Important	Very important	Very important	Uncertain	Important	Uncertain	Unimportant	Right	Right	Wrong/Unclear	Wrong/Unclear	Right	Wrong/Unclear	Wrong/Unclear	Right	Right	Wrong/Unclear
36	Women	Mother	NICU	Married	none	Undergraduate	Below 10,000 yuan	Yes	relatives and friends	Important	Important	Important	Very important	Very important	Important	Very important	Very important	Very important	Very important	Important	Uncertain	Important	Very important	Very important	Very important	Very important	Uncertain	Very important	Very important	Important	Very important	Very important	Important	Uncertain	Important	Very important	Important	Uncertain	Unimportant	Wrong/Unclear	Right	Wrong/Unclear	Right	Right	Wrong/Unclear	Wrong/Unclear	Right	Right	Wrong/Unclear
35	Men	Father	NICU	Married	Taoism	Undergraduate	Below 10,000 yuan	No		Very important	Very important	Very important	Important	Very important	Very important	Very important	Very important	Very important	Very important	Uncertain	Uncertain	Important	Very important	Very important	Very important	Very important	Important	Important	Important	Uncertain	Very important	Important	Uncertain	Very important	Very important	Important	Very important	Uncertain	Uncertain	Right	Right	Right	Wrong/Unclear	Right	Wrong/Unclear	Wrong/Unclear	Wrong/Unclear	Right	Wrong/Unclear
28	Women	Mother	NICU	Married	none	Undergraduate	10,000 to 50,000 yuan	No		Very important	Very important	Important	Uncertain	Important	Important	Very important	Important	Very important	Very important	Very important	Very important	Important	Very important	Very important	Very important	Very important	Important	Very important	Very important	Important	Very important	Important	Important	Very important	Very important	Important	Very important	Uncertain	Important	Right	Right	Wrong/Unclear	Right	Right	Wrong/Unclear	Wrong/Unclear	Wrong/Unclear	Right	Wrong/Unclear
33	Women	Mother	NICU	Married	none	Undergraduate	Below 10,000 yuan	No		Important	Very important	Important	Important	Important	Very important	Very important	Very important	Important	Uncertain	Very important	Uncertain	Very important	Very important	Very important	Very important	Important	Important	Very important	Important	Very important	Important	Important	Uncertain	Very important	Important	Very important	Very important	Uncertain	Uncertain	Right	Right	Right	Right	Right	Wrong/Unclear	Wrong/Unclear	Right	Right	Wrong/Unclear
34	Women	Mother	NICU	Married	none	Undergraduate	Below 10,000 yuan	Yes	Hospital Introduction	Very important	Very important	Uncertain	Uncertain	Very important	Important	Very important	Very important	Very important	Very important	Important	Very important	Very important	Very important	Very important	Very important	Important	Important	Important	Very important	Important	Important	Very important	Very important	Uncertain	Important	Very important	Very important	Uncertain	Unimportant	Right	Right	Right	Right	Right	Wrong/Unclear	Right	Wrong/Unclear	Right	Wrong/Unclear
23	Men	Father	NICU	Married	none	Undergraduate	Below 10,000 yuan	No		Important	Very important	Very important	Important	Very important	Very important	Very important	Very important	Very important	Very important	Very important	Important	Very important	Very important	Very important	Very important	Very important	Important	Important	Very important	Very unimportant	Uncertain	Very important	Important	Very important	Very important	Uncertain	Very important	Important	Uncertain	Right	Right	Right	Right	Right	Wrong/Unclear	Right	Right	Right	Wrong/Unclear
31	Women	Mother	NICU	Married	none	Specialist and below	Below 10,000 yuan	Yes	Hospital Introduction	Very important	Very important	Important	Important	Very important	Very important	Very important	Very important	Very important	Important	Very important	Important	Important	Important	Very important	Very important	Very important	Important	Important	Very important	Unimportant	Very important	Unimportant	Important	Very important	Very important	Very important	Very important	Uncertain	Unimportant	Right	Right	Right	Wrong/Unclear	Wrong/Unclear	Wrong/Unclear	Right	Wrong/Unclear	Right	Wrong/Unclear
34	Women	Mother	NICU	Married	none	Undergraduate	Below 10,000 yuan	No		Very important	Very important	Very important	Important	Important	Important	Very important	Very important	Very important	Important	Very important	Important	Uncertain	Very important	Important	Very important	Very important	Important	Very important	Important	Important	Important	Uncertain	Uncertain	Important	Very important	Uncertain	Very important	Uncertain	Unimportant	Right	Right	Right	Wrong/Unclear	Right	Wrong/Unclear	Right	Right	Right	Right
24	Men	Father	NICU	Married	none	Specialist and below	10,000 to 50,000 yuan	No		Important	Very important	Uncertain	Very important	Important	Very important	Very important	Important	Very important	Very important	Very important	Very important	Very important	Very important	Important	Very important	Very important	Very important	Important	Very important	Unimportant	Very important	Very important	Uncertain	Important	Important	Very important	Important	Uncertain	Uncertain	Right	Right	Right	Right	Wrong/Unclear	Wrong/Unclear	Right	Wrong/Unclear	Right	Wrong/Unclear
31	Women	Mother	NICU	Married	none	Specialist and below	10,000 to 50,000 yuan	No		Very important	Very important	Uncertain	Very important	Important	Important	Very important	Important	Very important	Important	Important	Important	Important	Very important	Very important	Very important	Very important	Important	Very important	Very important	Unimportant	Very important	Very important	Uncertain	Important	Important	Uncertain	Very important	Important	Unimportant	Right	Right	Right	Wrong/Unclear	Right	Wrong/Unclear	Right	Wrong/Unclear	Wrong/Unclear	Wrong/Unclear
37	Women	Mother	NICU	Married	none	Specialist and below	Below 10,000 yuan	No		Very important	Very important	Uncertain	Unimportant	Very important	Very important	Very important	Very important	Very important	Important	Very important	Uncertain	Important	Very important	Very important	Very important	Very important	Important	Very important	Very important	Very unimportant	Very important	Important	Important	Very important	Important	Very important	Very important	Important	Uncertain	Right	Right	Right	Right	Right	Wrong/Unclear	Wrong/Unclear	Right	Right	Wrong/Unclear
32	Men	Father	NICU	Married	none	Undergraduate	Below 10,000 yuan	No		Very important	Very important	Important	Very important	Important	Very important	Very important	Very important	Very important	Important	Very important	Very important	Important	Very important	Important	Very important	Important	Uncertain	Very important	Very important	Important	Very important	Important	Important	Very important	Very important	Important	Important	Important	Unimportant	Right	Right	2	Right	Wrong/Unclear	Wrong/Unclear	Right	Right	Right	Wrong/Unclear
28	Men	Father	NICU	Married	none	Specialist and below	Below 10,000 yuan	No		Very important	Very important	Uncertain	Very important	Unimportant	Very important	Very important	Uncertain	Very important	Important	Very important	Uncertain	Very important	Very important	Very important	Very important	Very important	Very important	Uncertain	Uncertain	Important	Important	Very important	Very important	Important	Very important	Important	Very important	Uncertain	Important	Right	Right	Right	Right	Right	Wrong/Unclear	Right	Right	Right	Wrong/Unclear
34	Women	Mother	NICU	Married	Taoism	Undergraduate	Below 10,000 yuan	Yes	TV broadcast	Very important	Very important	Very important	Important	Important	Important	Very important	Important	Very important	Very important	Very important	Important	Very important	Very important	Very important	Very important	Very important	Very important	Important	Very important	Uncertain	Very important	Important	Important	Important	Very important	Very important	Very important	Important	Unimportant	Right	Right	2	Right	Wrong/Unclear	Wrong/Unclear	Right	Right	Right	Wrong/Unclear
33	Women	Mother	NICU	Married	none	Undergraduate	Below 10,000 yuan	Yes	TV broadcast	Important	Very important	Important	Unimportant	Uncertain	Very important	Very important	Very important	Very important	Important	Very important	Important	Important	Very important	Very important	Very important	Very important	Important	Uncertain	Very important	Uncertain	Very important	Very important	Important	Uncertain	Important	Important	Very important	Uncertain	Uncertain	Right	Right	Right	Right	Right	Wrong/Unclear	Wrong/Unclear	Right	Wrong/Unclear	Wrong/Unclear
37	Women	Mother	NICU	Married	none	Specialist and below	Below 10,000 yuan	No		Important	Very important	Uncertain	Very important	Important	Very important	Very important	Very important	Important	Important	Very important	Important	Important	Very important	Very important	Very important	Very important	Important	Important	Very important	Important	Very important	Very important	Very important	Very important	Important	Important	Very important	Uncertain	Important	Right	Right	Right	Right	Right	Wrong/Unclear	Wrong/Unclear	Right	Right	Wrong/Unclear
23	Men	Father	NICU	Married	none	Undergraduate	more than 50,000 yuan	No		Important	Very important	Very important	Uncertain	Uncertain	Very important	Very important	Very important	Very important	Very important	Very important	Very important	Very important	Very important	Very important	Very important	Important	Uncertain	Important	Very important	Very important	Very important	Very important	Important	Important	Very important	Uncertain	Very important	Unimportant	Uncertain	Right	Right	Right	Wrong/Unclear	Right	Wrong/Unclear	Wrong/Unclear	Right	Right	Wrong/Unclear
25	Women	Mother	NICU	Married	none	Undergraduate	Below 10,000 yuan	Yes	TV broadcast	Very important	Very important	Very important	Very important	Important	Important	Very important	Important	Very important	Very important	Very important	Very important	Very important	Very important	Very important	Very important	Important	Very important	Very important	Important	Important	Important	Very important	Important	Important	Important	Very important	Important	Unimportant	Uncertain	Right	Right	Right	Right	Right	Wrong/Unclear	Right	Right	Right	Wrong/Unclear
33	Women	Mother	NICU	Married	none	Specialist and below	Below 10,000 yuan	Yes	Medical personnel	Very important	Very important	Important	Uncertain	Important	Very important	Very important	Very important	Very important	Important	Very important	Important	Very important	Very important	Very important	Very important	Very important	Very important	Important	Very important	Unimportant	Very important	Very important	Uncertain	Important	Very important	Important	Important	Uncertain	Uncertain	Right	Right	Right	Right	Right	Wrong/Unclear	Wrong/Unclear	Wrong/Unclear	Wrong/Unclear	Wrong/Unclear
27	Women	Mother	NICU	Married	none	Undergraduate	Below 10,000 yuan	No		Very important	Important	Very important	Uncertain	Important	Very important	Very important	Very important	Very important	Very important	Important	Important	Important	Important	Very important	Very important	Very important	Very important	Very important	Important	Unimportant	Very important	Very important	Very important	Very important	Important	Important	Important	Important	Important	Right	Right	Wrong/Unclear	Wrong/Unclear	Right	Wrong/Unclear	Right	Right	Right	Wrong/Unclear
28	Women	Mother	NICU	Married	none	Undergraduate	Below 10,000 yuan	No		Important	Very important	Important	Important	Uncertain	Very important	Very important	Very important	Very important	Unimportant	Important	Very important	Very important	Very important	Very important	Very important	Very important	Important	Important	Very important	Uncertain	Very important	Very important	Very important	Very important	Very important	Important	Very important	Uncertain	Unimportant	Right	Right	Wrong/Unclear	Right	Right	Wrong/Unclear	Right	Wrong/Unclear	Wrong/Unclear	Wrong/Unclear
31	Women	Mother	NICU	Married	none	Specialist and below	10,000 to 50,000 yuan	No		Very important	Very important	Uncertain	Important	Very important	Very important	Very important	Very important	Very important	Very important	Important	Uncertain	Very important	Very important	Very important	Very important	Very important	Important	Very important	Very important	Unimportant	Very important	Important	Important	Important	Very important	Very important	Very important	Unimportant	Unimportant	Right	Right	Right	Right	Right	Wrong/Unclear	Wrong/Unclear	Right	Right	Wrong/Unclear
26	Women	Mother	NICU	Married	none	Undergraduate	10,000 to 50,000 yuan	Yes	Medical personnel	Very important	Very important	Very important	Uncertain	Important	Important	Very important	Very important	Very important	Important	Important	Very important	Important	Very important	Very important	Very important	Very important	Uncertain	Very important	Very important	Uncertain	Important	Important	Important	Very important	Very important	Uncertain	Important	Uncertain	Important	Right	Right	Right	Wrong/Unclear	Right	Wrong/Unclear	Wrong/Unclear	Wrong/Unclear	Right	Wrong/Unclear
35	Men	Father	NICU	Married	none	Undergraduate	Below 10,000 yuan	Yes	Hospital Introduction	Very important	Very important	Very important	Important	Uncertain	Very important	Very important	Important	Very important	Very important	Very important	Important	Very important	Very important	Very important	Very important	Very important	Uncertain	Uncertain	Very important	Important	Very important	Important	Uncertain	Very important	Very important	Very important	Very important	Important	Uncertain	Right	Right	Wrong/Unclear	Right	Wrong/Unclear	Wrong/Unclear	Right	Wrong/Unclear	Right	Wrong/Unclear
25	Men	Father	NICU	Married	none	Undergraduate	10,000 to 50,000 yuan	No		Important	Important	Important	Uncertain	Uncertain	Very important	Very important	Very important	Very important	Important	Very important	Important	Important	Important	Very important	Very important	Very important	Important	Important	Very important	Important	Very important	Important	Very important	Uncertain	Very important	Very important	Very important	Unimportant	Uncertain	Right	Right	Right	Right	Right	Wrong/Unclear	Wrong/Unclear	Wrong/Unclear	Right	Wrong/Unclear
31	Men	Father	NICU	Married	none	Undergraduate	10,000 to 50,000 yuan	No		Very important	Very important	Important	Uncertain	Important	Very important	Very important	Very important	Important	Very important	Important	Important	Important	Very important	Important	Very important	Very important	Important	Uncertain	Important	Uncertain	Important	Very important	Uncertain	Very important	Important	Very important	Very important	Important	Uncertain	Right	Wrong/Unclear	Right	Right	Wrong/Unclear	Wrong/Unclear	Right	Wrong/Unclear	Right	Wrong/Unclear
35	Women	Mother	NICU	Married	none	Specialist and below	10,000 to 50,000 yuan	No		Very important	Very important	Uncertain	Very important	Important	Important	Very important	Uncertain	Very important	Very important	Important	Very important	Very important	Very important	Important	Very important	Very important	Important	Very important	Very important	Uncertain	Very important	Important	Unimportant	Very important	Very important	Uncertain	Very important	Uncertain	Unimportant	Right	Wrong/Unclear	Right	Right	Wrong/Unclear	Wrong/Unclear	Right	Wrong/Unclear	Right	Wrong/Unclear
32	Women	Mother	NICU	Married	other	Undergraduate	10,000 to 50,000 yuan	No		Important	Important	Very important	Important	Very important	Very important	Very important	Important	Very important	Important	Very important	Uncertain	Very important	Very important	Very important	Very important	Very important	Important	Uncertain	Very important	Very unimportant	Important	Very important	Uncertain	Very important	Very important	Very important	Very important	Important	Unimportant	Right	Right	Right	Right	Right	Wrong/Unclear	Right	Right	Right	Wrong/Unclear
28	Women	Mother	NICU	Married	none	Undergraduate	Below 10,000 yuan	Yes	relatives and friends	Very important	Very important	Uncertain	Very important	Very important	Important	Very important	Very important	Important	Very important	Important	Very important	Very important	Very important	Very important	Very important	Very important	Important	Very important	Very important	Important	Very important	Very important	Uncertain	Uncertain	Very important	Very important	Very important	Important	Unimportant	Right	Right	Right	Right	Right	Wrong/Unclear	Wrong/Unclear	Right	Right	Wrong/Unclear
32	Women	other	NICU	Married	none	Undergraduate	10,000 to 50,000 yuan	No		Important	Very important	Important	Very important	Very important	Very important	Very important	Very important	Important	Very important	Very important	Very important	Very important	Very important	Important	Very important	Very important	Uncertain	Important	Very important	Uncertain	Very important	Very important	Important	Very important	Important	Important	Very important	Important	Unimportant	Right	Right	Right	Wrong/Unclear	Right	Wrong/Unclear	Right	Right	Right	Wrong/Unclear
27	Men	Father	NICU	Married	none	Specialist and below	Below 10,000 yuan	No		Very important	Very important	Very important	Important	Very important	Important	Important	Important	Very important	Very important	Important	Very important	Very important	Very important	Very important	Very important	Important	Uncertain	Very important	Important	Uncertain	Very important	Very important	Very important	Very important	Important	Important	Very important	Unimportant	Uncertain	Right	Right	Right	Wrong/Unclear	Right	Wrong/Unclear	Right	Right	Right	Wrong/Unclear
26	Women	Mother	NICU	Married	none	Undergraduate	10,000 to 50,000 yuan	No		Very important	Very important	Very important	Very important	Important	Very important	Very important	Very important	Very important	Very important	Very important	Important	Important	Very important	Very important	Very important	Very important	Uncertain	Very important	Very important	Important	Very important	Important	Important	Important	Important	Uncertain	Very important	Uncertain	Uncertain	Right	Right	Right	Right	Right	Right	Right	Wrong/Unclear	Right	Wrong/Unclear
36	Women	Mother	NICU	Married	none	Undergraduate	Below 10,000 yuan	No		Very important	Very important	Very important	Very important	Important	Very important	Very important	Important	Very important	Very important	Very important	Important	Important	Very important	Very important	Very important	Very important	Uncertain	Very important	Very important	Important	Important	Important	Important	Important	Important	Very important	Important	Uncertain	Uncertain	Right	Right	Right	Right	Right	Wrong/Unclear	Right	Right	Wrong/Unclear	Wrong/Unclear
32	Women	Mother	NICU	Married	none	Specialist and below	more than 50,000 yuan	No		Very important	Very important	Very important	Important	Very important	Very important	Very important	Very important	Very important	Very important	Very important	Uncertain	Very important	Very important	Very important	Very important	Very important	Important	Important	Very important	Important	Important	Important	Uncertain	Important	Important	Important	Important	Uncertain	Unimportant	Right	Right	Right	Wrong/Unclear	Right	Wrong/Unclear	Wrong/Unclear	Wrong/Unclear	Right	Wrong/Unclear
27	Women	Mother	NICU	separated	none	Undergraduate	Below 10,000 yuan	No		Very important	Very important	Important	Uncertain	Very important	Very important	Very important	Very important	Very important	Uncertain	Very important	Very important	Very important	Important	Very important	Very important	Very important	Important	Very important	Important	Important	Very important	Very important	Uncertain	Very important	Very important	Very important	Important	Uncertain	Very important	Right	Right	Right	Right	Right	Wrong/Unclear	Wrong/Unclear	Wrong/Unclear	Right	Wrong/Unclear
30	Women	Mother	NICU	Married	none	Specialist and below	Below 10,000 yuan	No		Very important	Important	Uncertain	Important	Very important	Important	Very important	Important	Very important	Very important	Very important	Uncertain	Very important	Very important	Very important	Very important	Important	Important	Important	Very important	Unimportant	Very important	Very important	Important	Very important	Important	Uncertain	Very important	Unimportant	Unimportant	Right	Right	Right	Wrong/Unclear	Right	Wrong/Unclear	Wrong/Unclear	Wrong/Unclear	Right	Wrong/Unclear
34	Women	Mother	NICU	Married	none	Undergraduate	Below 10,000 yuan	Yes	Hospital Introduction	Important	Very important	Important	Important	Uncertain	Very important	Very important	Important	Very important	Important	Very important	Very important	Important	Important	Very important	Very important	Very important	Very important	Important	Very important	Unimportant	Uncertain	Very important	Important	Very important	Very important	Important	Very important	Uncertain	Uncertain	Right	Right	Right	Wrong/Unclear	Right	Wrong/Unclear	Right	Wrong/Unclear	Wrong/Unclear	Wrong/Unclear
31	Women	Mother	NICU	Married	none	Undergraduate	Below 10,000 yuan	No		Very important	Very important	Uncertain	Important	Important	Very important	Very important	Important	Very important	Very important	Very important	Important	Very important	Very important	Very important	Very important	Very important	Important	Very important	Important	Uncertain	Very important	Very important	Uncertain	Uncertain	Very important	Very important	Very important	Uncertain	Uncertain	Right	Wrong/Unclear	Right	Right	Right	Wrong/Unclear	Right	Wrong/Unclear	Right	Wrong/Unclear
30	Men	Father	NICU	Married	none	Undergraduate	Below 10,000 yuan	No		Very important	Very important	Very important	Very important	Important	Very important	Very important	Very important	Very important	Unimportant	Very important	Very important	Very important	Very important	Very important	Very important	Uncertain	Uncertain	Important	Important	Important	Very important	Very important	Important	Uncertain	Important	Uncertain	Important	Unimportant	Unimportant	Right	Right	Right	Right	Right	Wrong/Unclear	Right	Wrong/Unclear	Right	Wrong/Unclear
37	Women	Mother	NICU	Married	none	Specialist and below	Below 10,000 yuan	No		Very important	Important	Very important	Unimportant	Uncertain	Very important	Very important	Very important	Very important	Very important	Very important	Uncertain	Important	Very important	Very important	Very important	Very important	Important	Uncertain	Very important	Unimportant	Important	Very important	Uncertain	Very important	Important	Important	Very important	Uncertain	Uncertain	Right	Right	Right	Right	Wrong/Unclear	Wrong/Unclear	Right	Wrong/Unclear	Right	Wrong/Unclear
35	Women	Mother	NICU	Married	none	Specialist and below	Below 10,000 yuan	No		Very important	Very important	Very important	Important	Important	Very important	Very important	Very important	Very important	Important	Important	Uncertain	Very important	Very important	Important	Very important	Important	Important	Uncertain	Very important	Unimportant	Important	Very important	Very important	Very important	Important	Important	Very important	Uncertain	Uncertain	Right	Right	Right	Right	Right	Wrong/Unclear	Right	Wrong/Unclear	Right	Wrong/Unclear
32	Men	Father	NICU	Married	none	Specialist and below	Below 10,000 yuan	No		Very important	Very important	Important	Important	Very important	Very important	Very important	Very important	Important	Very important	Important	Very important	Important	Very important	Important	Very important	Very important	Important	Very important	Very important	Very unimportant	Very important	Important	Important	Important	Very important	Very important	Important	Uncertain	Uncertain	Right	Right	Right	Wrong/Unclear	Right	Wrong/Unclear	Wrong/Unclear	Wrong/Unclear	Right	Wrong/Unclear
30	Women	Mother	NICU	Married	none	Undergraduate	more than 50,000 yuan	Yes	Medical personnel	Very important	Very important	Very important	Very important	Important	Important	Very important	Very important	Important	Important	Very important	Very important	Important	Very important	Very important	Very important	Uncertain	Important	Very important	Important	11	Very important	Very important	Important	Important	Very important	Important	Important	Uncertain	Uncertain	Right	Right	Right	Right	Wrong/Unclear	Wrong/Unclear	Right	Right	Right	Wrong/Unclear
32	Women	Mother	NICU	Married	none	Specialist and below	Below 10,000 yuan	No		Important	Very important	Very important	Important	Important	Very important	Very important	Very important	Important	Important	Very important	Important	Uncertain	Very important	Very important	Very important	Very important	Important	Very important	Very important	Uncertain	Very important	Important	Uncertain	Unimportant	Important	Important	Very important	Uncertain	Uncertain	Right	Right	Right	Right	Right	Wrong/Unclear	Right	Right	Right	Wrong/Unclear
33	Women	other	NICU	Married	none	Specialist and below	Below 10,000 yuan	No		Important	Very important	Very important	Important	Very important	Very important	Very important	Very important	Important	Important	Very important	Uncertain	Very important	Very important	Very important	Very important	Very important	Uncertain	Very important	Very important	Uncertain	Very important	Very important	Very important	Very important	Important	Important	Very important	Uncertain	Important	Right	Right	Right	Wrong/Unclear	Wrong/Unclear	Wrong/Unclear	Right	Right	Right	Wrong/Unclear
24	Women	other	NICU	Married	none	Undergraduate	more than 50,000 yuan	Yes	Hospital Introduction	Very important	Very important	Important	Important	Very important	Very important	Very important	Very important	Important	Important	Important	Very important	Very important	Very important	Important	Very important	Important	Very important	Very important	Important	Uncertain	Very important	Very important	Very important	Important	Very important	Very important	Important	Unimportant	Important	Right	Right	Right	Right	Right	Wrong/Unclear	Right	Right	Right	Wrong/Unclear
36	Women	Mother	NICU	Married	Buddhism	Undergraduate	Below 10,000 yuan	Yes	Hospital Introduction	Very important	Very important	Very important	Very important	Very important	Very important	Very important	Uncertain	Very important	Very important	Important	Important	Important	Very important	Very important	Very important	Important	Very important	Important	Important	Uncertain	Very important	Very important	Important	Important	Very important	Important	Very important	Uncertain	Uncertain	Right	Wrong/Unclear	Right	Right	Wrong/Unclear	Wrong/Unclear	Right	Right	Right	Wrong/Unclear
29	Women	Mother	NICU	divorce	none	Undergraduate	Below 10,000 yuan	Yes	Medical personnel	Important	Very important	Very important	Uncertain	Important	Very important	Very important	Very important	Very important	Very important	Important	Important	Important	Very important	Very important	Very important	Very important	Important	Important	Very important	Uncertain	Very important	Very important	Important	Important	Very important	Uncertain	Important	Uncertain	Uncertain	Right	Wrong/Unclear	Right	Wrong/Unclear	Wrong/Unclear	Right	Right	Right	Right	Wrong/Unclear
25	Women	Mother	NICU	Married	other	Undergraduate	Below 10,000 yuan	Yes	Medical personnel	Very important	Very important	Important	Very important	Very important	Very important	Very important	Very important	Very important	Important	Very important	Important	Very important	Very important	Very important	Very important	Very important	Important	Uncertain	Very important	Unimportant	Very important	Very important	Very important	Very important	Very important	Uncertain	Important	Unimportant	Unimportant	Right	Wrong/Unclear	Right	Right	Wrong/Unclear	Wrong/Unclear	Wrong/Unclear	Right	Right	Wrong/Unclear
36	Women	Mother	NICU	Married	Buddhism	Specialist and below	Below 10,000 yuan	Yes	Hospital Introduction	Very important	Very important	Very important	Very important	Very important	Very important	Very important	Important	Very important	Very important	Very important	Important	Very important	Very important	Very important	Very important	Very important	Important	Important	Very important	Very important	Important	Very important	Important	Very important	Important	Uncertain	Very important	Unimportant	Uncertain	Right	Wrong/Unclear	Right	Wrong/Unclear	Right	Wrong/Unclear	Wrong/Unclear	Right	Right	Wrong/Unclear
34	Women	Mother	NICU	Married	none	Undergraduate	10,000 to 50,000 yuan	No		Important	Very important	Important	Important	Important	Important	Very important	Important	Very important	Important	Important	Very important	Very important	Important	Very important	Very important	Very important	Important	Important	Very important	Very important	Important	Important	Important	Important	Important	Important	Very important	Unimportant	Unimportant	Right	Right	Right	Right	Right	Wrong/Unclear	Wrong/Unclear	Right	Right	Wrong/Unclear
32	Women	Mother	NICU	Married	none	Master degree and above	10,000 to 50,000 yuan	No		Very important	Very important	Very important	Very important	Uncertain	Important	Very important	Very important	Very important	Important	Very important	Very important	Very important	Important	Very important	Very important	Important	Important	Important	Uncertain	Unimportant	Uncertain	Important	Very important	Very important	Very important	Very important	Important	Uncertain	Important	Right	Right	Wrong/Unclear	Right	Right	Right	Right	Right	Right	Wrong/Unclear
33	Women	Mother	NICU	Married	none	Undergraduate	10,000 to 50,000 yuan	Yes	relatives and friends	Very important	Very important	Unimportant	Very important	Important	Important	Very important	Important	Very important	Very important	Very important	Uncertain	Uncertain	Very important	Very important	Very important	Very important	Very important	Very important	Very important	Uncertain	Very important	Important	Very important	Very important	Very important	Very important	Important	Uncertain	Unimportant	Right	Right	Right	Right	Right	Wrong/Unclear	Right	Right	Right	Wrong/Unclear
27	Women	Mother	NICU	Married	none	Undergraduate	Below 10,000 yuan	No		Important	Very important	Uncertain	Uncertain	Very important	Very important	Very important	Very important	Very important	Very important	Very important	Important	Uncertain	Important	Very important	Very important	Very important	Important	Important	Very important	Very important	Important	Very important	Very important	Important	Very important	Uncertain	Very important	Uncertain	Uncertain	Right	Right	Right	Right	Right	Wrong/Unclear	Right	Right	Right	Wrong/Unclear
28	Women	Mother	NICU	Married	none	Undergraduate	10,000 to 50,000 yuan	No		Very important	Very important	Very important	Important	Very important	Important	Very important	Uncertain	Very important	Very important	Very important	Very important	Very important	Very important	Very important	Very important	Very important	Important	Very important	Very important	Very important	Very important	Important	Unimportant	Very important	Important	Very important	Very important	Uncertain	Unimportant	Right	Right	Right	Right	Right	Wrong/Unclear	Right	Wrong/Unclear	Right	Wrong/Unclear
31	Men	Father	NICU	Married	none	Undergraduate	Below 10,000 yuan	No		Very important	Important	Very important	Uncertain	Very important	Very important	Very important	Very important	Very important	Important	Very important	Important	Important	Very important	Important	Very important	Very important	Uncertain	Uncertain	Important	Unimportant	Very important	Very important	Uncertain	Very important	Very important	Very important	Very important	Unimportant	Unimportant	Right	Right	Right	Right	Wrong/Unclear	Wrong/Unclear	Right	Wrong/Unclear	Wrong/Unclear	Wrong/Unclear
33	Women	Mother	NICU	Married	none	Undergraduate	10,000 to 50,000 yuan	Yes	Medical personnel	Very important	Very important	Very important	Important	Important	Important	Very important	Very important	Very important	Very important	Important	Very important	Very important	Important	Important	Very important	Very important	Important	Uncertain	Very important	Unimportant	Very important	Very important	Uncertain	Very important	Very important	Very important	Important	Unimportant	Unimportant	Right	Right	Wrong/Unclear	Wrong/Unclear	Right	Wrong/Unclear	Right	Right	Right	Wrong/Unclear
35	Men	Father	NICU	Married	none	Specialist and below	10,000 to 50,000 yuan	Yes	relatives and friends	Very important	Very important	Uncertain	Important	Important	Very important	Very important	Very important	Very important	Very important	Important	Uncertain	Important	Very important	Uncertain	Very important	Very important	Very important	Very important	Very important	Unimportant	Very important	Important	Important	Important	Uncertain	Uncertain	Very important	Uncertain	Unimportant	Right	Right	Right	Right	Right	Wrong/Unclear	Right	Wrong/Unclear	Right	Wrong/Unclear
25	Women	Mother	NICU	Married	none	Undergraduate	10,000 to 50,000 yuan	No		Important	Very important	Very important	Important	Very important	Important	Very important	Very important	Very important	Important	Very important	Very important	Important	Very important	Very important	Very important	Very important	Important	Important	Very important	Uncertain	Important	Very important	Very important	Very important	Very important	Very important	Very important	Important	Unimportant	Right	Right	Wrong/Unclear	Right	Right	Wrong/Unclear	Right	Right	Right	Wrong/Unclear
31	Men	Father	NICU	Married	none	Undergraduate	Below 10,000 yuan	Yes	Medical personnel	Important	Very important	Very important	Very important	Important	Uncertain	Very important	Important	Important	Important	Very important	Very important	Very important	Very important	Important	Very important	Important	Important	Very important	Important	Very unimportant	Very important	Important	Important	Very important	Very important	Important	Important	Uncertain	Uncertain	Right	Right	Wrong/Unclear	Wrong/Unclear	Wrong/Unclear	Wrong/Unclear	Right	Wrong/Unclear	Wrong/Unclear	Wrong/Unclear
35	Men	Father	NICU	Married	none	Undergraduate	10,000 to 50,000 yuan	Yes	Medical personnel	Very important	Very important	Very important	Very important	Important	Important	Very important	Very important	Very important	Very important	Very important	Very important	Very important	Important	Very important	Very important	Very important	Uncertain	Important	Very important	Uncertain	Very important	Important	Important	Very important	Important	Important	Very important	Unimportant	Important	Right	Right	Right	Wrong/Unclear	Right	Wrong/Unclear	Right	Right	Right	Wrong/Unclear
32	Men	Father	NICU	Married	none	Undergraduate	Below 10,000 yuan	No		Very important	Very important	Very important	Important	Uncertain	Very important	Very important	Very important	Very important	Very important	Very important	Important	Important	Very important	Very important	Very important	Very important	Very important	Important	Very important	Very unimportant	Important	Very important	Uncertain	Very important	Important	Very important	Very important	Uncertain	Uncertain	Wrong/Unclear	Right	Right	Right	Right	Wrong/Unclear	Right	Wrong/Unclear	Right	Wrong/Unclear
30	Men	Father	NICU	Married	none	Undergraduate	10,000 to 50,000 yuan	No		Very important	Important	Very important	Uncertain	Important	Important	Very important	Very important	Very important	Very important	Uncertain	Important	Very important	Very important	Very important	Very important	Very important	Very important	Very important	Important	Important	Very important	Important	Very important	Important	Very important	Important	Very important	Uncertain	Unimportant	Right	Right	Right	Right	Right	Wrong/Unclear	Right	Right	Right	Wrong/Unclear
32	Women	Mother	NICU	Married	Buddhism	Undergraduate	10,000 to 50,000 yuan	No		Very important	Important	Very important	Very important	Very important	Very important	Important	Very important	Very important	Important	Very important	Uncertain	Very important	Very important	Very important	Very important	Very important	Very important	Important	Uncertain	Very important	Important	Very important	Important	Important	Important	Uncertain	Very important	Unimportant	Unimportant	Right	Wrong/Unclear	Right	Right	Right	Wrong/Unclear	Wrong/Unclear	Wrong/Unclear	Right	Wrong/Unclear
24	Women	Mother	NICU	Married	none	Undergraduate	10,000 to 50,000 yuan	No		Very important	Very important	Important	Important	Very important	Very important	Very important	Very important	Very important	Important	Very important	Very important	Important	Very important	Very important	Very important	Very important	Uncertain	Very important	Very important	Uncertain	Very important	Important	Important	Very important	Important	Very important	Very important	Uncertain	Unimportant	Right	Right	Right	Right	Right	Wrong/Unclear	Wrong/Unclear	Right	Wrong/Unclear	Wrong/Unclear
27	Men	Father	NICU	Married	none	Undergraduate	10,000 to 50,000 yuan	No		Important	Very important	Important	Important	Important	Very important	Very important	Very important	Very important	Very important	Important	Uncertain	Very important	Very important	Very important	Very important	Very important	Important	Important	Very important	Uncertain	Important	Very important	Uncertain	Very important	Important	Important	Very important	Uncertain	Uncertain	Right	Right	Right	Right	Right	Wrong/Unclear	Wrong/Unclear	Right	Wrong/Unclear	Wrong/Unclear
36	Women	Mother	NICU	Married	none	Undergraduate	Below 10,000 yuan	No		Very important	Important	Very important	Important	Important	Important	Very important	Important	Very important	Important	Important	Very important	Important	Very important	Very important	Very important	Very important	Uncertain	Very important	Important	Uncertain	Uncertain	Very important	Important	Important	Important	Important	Important	Important	Uncertain	Right	Right	Right	Wrong/Unclear	Wrong/Unclear	Wrong/Unclear	Right	Wrong/Unclear	Right	Right
33	Women	Mother	NICU	Married	Taoism	Undergraduate	Below 10,000 yuan	No		Important	Very important	Very important	Uncertain	Very important	Very important	Very important	Very important	Very important	Very important	Important	Important	Important	Very important	Very important	Very important	Important	Uncertain	Very important	Important	Uncertain	Very important	Very important	Uncertain	Important	Very important	Important	Important	Uncertain	Unimportant	Right	Right	Right	Wrong/Unclear	Right	Wrong/Unclear	Right	Right	Right	Wrong/Unclear
39	Women	Mother	NICU	Married	none	Undergraduate	Below 10,000 yuan	No		Very important	Very important	Important	Important	Very important	Very important	Very important	Very important	Important	Very important	Very important	Very important	Very important	Very important	Very important	Very important	Very important	Important	Important	Very important	Uncertain	Important	Very important	Very important	Uncertain	Important	Uncertain	Important	Uncertain	Uncertain	Right	Right	Right	Wrong/Unclear	Right	Wrong/Unclear	Wrong/Unclear	Wrong/Unclear	Right	Wrong/Unclear
31	Men	Father	NICU	Married	none	Undergraduate	more than 50,000 yuan	No		Important	Important	Important	Important	Very important	Very important	Very important	Very important	Very important	Important	Very important	Uncertain	Very important	Important	Very important	Very important	Very important	Important	Important	Very important	Unimportant	Very important	Important	Important	Very important	Very important	Very important	Important	Unimportant	Unimportant	Right	Wrong/Unclear	Right	Right	Wrong/Unclear	Wrong/Unclear	Wrong/Unclear	Right	Right	Wrong/Unclear
34	Women	Mother	NICU	Married	none	Master degree and above	Below 10,000 yuan	No		Very important	Very important	Very important	Uncertain	Important	Important	Very important	Very important	Very important	Very important	Important	Uncertain	Very important	Very important	Very important	Very important	Important	Important	Uncertain	Very important	Important	Very important	Important	Important	Important	Very important	Very important	Very important	Uncertain	Unimportant	Right	Wrong/Unclear	Right	Wrong/Unclear	Right	Wrong/Unclear	Wrong/Unclear	Right	Right	Wrong/Unclear
[truncated: 86 more columns]
